# Supplementary material for: Specific Neural Mechanisms Underlying Humans’ Processing of Information Related to Companion Animals: A Comparison with Domestic Animals and Objects
Source: Animals (Basel). 2025 Oct 31;15(21):3162. doi: 10.3390/ani15213162 (PMC12607319; doi:10.3390/ani15213162)
Supplement: Supplementary file 1 [file animals-15-03162-s001.zip]

Archive with 1 entries (1 files):
- animals-3833078-supplementary.pdf
